# Supplementary material for: Use of Mobile Sensing Data for Longitudinal Monitoring and Prediction of Depression Severity: Systematic Review
Source: J Med Internet Res. 2025 Aug 21;27:e57418. doi: 10.2196/57418 (PMC12411791; doi:10.2196/57418)
Supplement: Multimedia Appendix 2 [file jmir_v27i1e57418_app2.xlsx]

## Sheet: suppl. Appendix
	Study	Study design	Objective	Location	Sample size (N)	Study period/ length/ Duration	Target population/ Inclusion criteria	Exclusion criteria	Questionnaires for baseline assessment	Questionnaires for follow-up	Primary results	Adherence	Limitation
	Tønning et al [1], 2021	Randomized controlled trial	to investigate the association between smartphone-collected monitoring data and validated psychiatric ratings and questionnaires.	Denmark	N= 74	from May 2017 to August 2019, 06 months.	Age ≥ 18 years; unipolar depressive disorder diagnosis according to the International Classification of Diseases, version 10 (ICD-10).	Pregnancy; insufficient Danish language skills	Schedules for Clinical Assessments in Neuropsychiatry (SCAN)	BDI-21	(1) patient-reported mood and activity were associated with clinical ratings and questionnaires (p < 0.001). (2) lower psychosocial functioning was associated with fewer daily steps (p = 0.036) and increased number of incoming (p = 0.032), outgoing (p = 0.015) and missed calls (p = 0.007), and longer phone calls (p = 0.012). (3) Out of 20 investigated associations between automatically generated …	Not specified	The fact that the data were collected in the period following discharge might influence the generalizability of the findings. In the present study we did not employ nonlinear statistical models. Future studies employing non-linear time-series analyses could provide more in insights into this area.
	McIntyre et al [2], 2021	Cohort study	to validate the mind.me application for the assessment of depressive symptoms in adults.	17 countries **	N= 200	April to September 2017, 12 weeks.	18–65 old; currently experiencing clinically significant depressive symptoms (i.e., PHQ-9 score of ≥5). Individuals who were English, French, Spanish, or Portuguese speaking and who expressed interest in the topic areas/websites related to mental health were contacted.	None.	patient health questionnaire (PHQ-9)	The PHQ-9 was conducted every 4 weeks for 12 weeks.	The average PHQ-9 score was 12.8 ± 6.9. The predictive accuracy of the mind.me app was 0.91 ± 0.06. The sensitivity was 0.98 and the specificity was 0.93. The mind.me app was rated by 200 users as highly usable and informative to their illness.	Not specified	small sample and the recruitment strategy (i.e., via internet) which is not representative of all individuals with MDD. Moreover, the diagnosis of MDD was not confirmed by clinical and/or structured interview.
	Sarda et al [3], 2019	cross-sectional observational study	(1) to identify behaviors derived from smartphone-sensing data that are significant with symptoms of major depression compared with those with no symptoms among patients with diabetes and (2) to evaluate a risk stratification approach for early detection of symptoms of depression in patients with diabetes using smartphone-sensing parameters.	India	N= 46	period of the study was originally 14 weeks and later extended to 20 weeks to collect sufficient smartphone-sensing data.	Those who were 1+ year on diabetes treatment, had at least one clinic visit per month, ≥18 years, owned a smartphone with Android operating system, with no known debilitating comorbidities, willing to participate for the duration of the study, willing to carry a smartphone at all times, willing to download the smartphone-sensing app.	Those with known debilitating comorbidities, with known mobility restrictions, who were bedridden, with disabilities, with visual or hearing impairment, who owned a non-Android smartphone (eg, iOS)	patient health questionnaire (PHQ-9)	Self-reported symptoms of depression using a validated Patient Health Questionnaire-9 (PHQ-9) were collected once every 2 weeks from all participants.	A noticeably high prevalence of self-reported depression (63%) was found among the participants. Between depression states, a significant difference was found for average activity rates (daytime) between participant-day instances with symptoms of major depression and those with none. For average number of people called, a significant difference was found between participant-day instances with sym…	In total, 1744 out of 2694 participant-day instances were removed from the dataset as they contained missing values in 1 or more of the derived sensing variables.	Key limitations of the study included a single study site, small participant size, and the nonrandomized–based approach. The study was also limited by missing values in derived sensing variables.
	Fang et al [4], 2021	a multi-site prospective cohort study	1) characterize the changes in objective, longitudinally monitored sleep 2) identify the specific objective sleep characteristics, including variability, associated with depression over the course of the intern year, and 3) evaluate the impact of day-to-day changes in objective sleep duration and sleep-wake timing on mood the next day.	Newyork	N= 2115	1 year	Individuals beginning the first year of residency (intern year)	None.	patient health questionnaire (PHQ-9)	The PHQ-9 was conducted in every 3 months.	In 2115 interns, reduced TST, later bedtime, along with increased variability in TST (b = 0.4, p = 0.0012) and in wake time (b = 0.081, p = 0.005) were associated with more depressive symptoms. Overall, the aggregated impact of sleep variability parameters and of mean sleep parameters on PHQ-9 were similar in magnitude (both r 2 = 0.01). Within individuals, increased TST (b = 0.06, p < 0.001), la…	Not specified	First, the translation of this performance to daytime sleep episodes in shift workers and shorter bouts of polyphasic sleep, requires further validation. Second, the contribution of polyphasic sleep patterns to mood and depression were not assessed in this study and are worthy of investigation.
	Cho et al [5], 2020	a multi-center prospective observational cohort study	to investigate the effectiveness of the circadian rhythm of mood (CRM) app combined with a wearable activity tracker in preventing the recurrence of mood disorders.	Korea	N= 43	1 year	All patients met the criteria for major depressive disorder (MDD), bipolar disorder type I (BD I), or bipolar disorder type II (BD II) according to the Diagnostic and Statistical Manual of Mental Disorders, Fifth Edition	Subjects with poor compliance were excluded from the analysis. Participants who had a wearable device wear rate of <60% over the year were excluded.	None.	Unstructured interview on follow-up visits	The intervention group had 96.7% fewer total depressive episodes (P=.03), 99.5% shorter depressive episodes (P<.001), 97.4% fewer total mood episodes (P=.008), and 98.9% shorter mood episodes (P<.001) than the non-intervention group.	In this study, the wear rate of the wearable device was evaluated separately between the two groups, and it was confirmed that the wear rate was continuously and stably maintained in the CRM group compared to that in the non-CRM group.	First, the case-control sample was not sufficiently matched. Second, as a result, it is not possible to completely exclude factors such as the influence of the characteristics of patients using the CRM app in the interpretation of the research results. Third, light sensor data could not be collected from iPhone users for technical reasons, so this could not be analyzed.
	Mullick et al [6], 2022	a prospective cohort study	to study passively sensed data from adolescents with depression and investigate the predictive capabilities of 2 machine learning approaches to predict depression scores and change in depression levels in adolescents.	USA	N= 55	24 weeks	aged 12 to 17.99 years, own an Android or iOS smartphone with access to a data plan, score ≥5 on the PHQ-9 consistent with at least mild symptoms, self-report a previous diagnosis of depression, understand English, and currently reside in the United States.	history of a suicide attempt, or a physical deformity or medical reason preventing them from wearing an activity tracker, or be simultaneously participating in a different research study using AWARE	patient health questionnaire (PHQ-9)	The PHQ-9 was conducted in every week.	personalized approaches performed better on adolescent depression prediction compared with universal approaches. The best models were able to predict depression score and weekly change in depression level with root mean squared errors of 2.83 and 3.21, respectively. the contribution of screen-, call-, and location-based features influenced optimal models and were predictive of adolescent depressi…	The AWARE passive sensing data and Fitbit were, on average, 69.11% and 32.36% complete, respectively. PHQ-9 surveys were completed 69.01%	start of the COVID-19 outbreak that caused potential deviation from the regular behavior of adolescents.
	Zhang et al [7], 2022	Multicenter Longitudinal Observational Study	The main aim of this study was to devise and extract sleep features from data collected using a wearable device and analyze their associations with depressive symptom severity and sleep quality as measured by the self-assessed Patient Health Questionnaire 8-item (PHQ-8).	Netherlands, Spain, and the United Kingdom	N= 368	up 2 years	Meet DSM-5 diagnostic criteria for diagnosis of non-psychotic MDD within the past 2 years. Recurrent MDD; Willing and able to complete self-reported assessments via smartphone; Able to give informed consent for participation; Fluent in English, Spanish, Catalan or Dutch language; Existing ownership of Android smartphone or willingness to use an Android. Aged 18 or over.	Lifetime history of bipolar disorder, schizophrenia, MDD with psychotic features, schizoaffective disorders. Dementia History of moderate to severe drug or alcohol dependence within the last 6 months. History of major medical disease which might impact upon the patient’s ability to participate in normal daily activities for more than 2 weeks (e.g., due to likely hospitalizations or other periods …	Lifetime Depression Assessment – Self-Report (LIDAS)	the Inventory of Depressive Symptomatology- Self-Report questionnaire (IDS-SR) and the World Health Organization’s self-reported Composite International Diagnostic Interview (CIDI-SF).	We tested our models on the entire dataset and separately on the data of 3 different study sites. We identified 14 sleep features that were significantly (P<.05) associated with the PHQ-8 score on the entire dataset, among them awake time percentage (z=5.45, P<.001), awakening times (z=5.53, P<.001), insomnia (z=4.55, P<.001), mean sleep offset time (z=6.19, P<.001), and hypersomnia (z=5.30, P<.0…	They only include datasets which have a completion rate of >85%	Missing data, no medication adjustment to the model, Fitbit have limitations in sleep stage estimation, impact of individual circumstances on sleep features
	Lee et al [8], 2022	prospective nationwide cohort study	This study aims to predict impending mood episodes recurrences using digital phenotypes related to circadian rhythm obtained from wearable devices and smartphones.	Korea	N= 270	279.7 days per participant (on average)	Participants aged under 35 years with a diagnosis of MDD, BDI, and BDII were included.	We exclude patients with intellectual disability or organic brain injury, and/or difficulty reading and understanding the Korean language.	MINI, ALDA, Montgomery-Åsberg Depression Rating Scale (MADRS) for depressive symptoms, and the Young Mania Rating Scale (YMRS)	Montgomery-Åsberg Depression Rating Scale (MADRS) for depressive symptoms, the Young Mania Rating Scale (YMRS), The Clinical Global Impression-Bipolar (CGI-BP) Scale, Quick Inventory of Depressive Symptomatology.	The prediction accuracies for impending major depressive episodes, manic episodes, and hypomanic episodes for the next three days were 90.1%, 92.6%, and 93.0%, with the area under the curve values of 0.937, 0.957, and 0.963, respectively.	Participants who wore wearable activity trackers for at least 30 days were included in the analysis (54.5% of the original cohort)	First, the determined onsets of episode recurrences may not be accurate due to the retrospective aspect of clinical evaluations. prediction model was trained and tested within a set of the same participant group. light data could not be collected from smartphones running iOS.
	Bai et al [9], 2021	Prospective Naturalistic Multicenter Study	testing feasibility and technical foundation of monitoring depression severity based on passive data.	Beijing	N= 261	12 weeks	MDD diagnosis (DSM-4)	Other Axis 1 disorders or substance abuse diagnosis	PHQ-9, HAM-D	HAM-D, PHQ-9	Possibility to use digital technology for mood stability detection. The highest average accuracy of classification between Steady and Mood Swing was 76.67% (SD 8.47%) and that of recall was 90.44% (SD 6.93%), with features from all types of data being used. The overall best combination was using call logs, sleep data, step count data, and heart rate data.	Not specified	Only Android users. Overall data size is limited. Difficult to keep app running all day.
	** Australia, Barbados, Belize, Canada, United Kingdom, Ireland, Jamaica, New Zealand, United States and South Africa, Argentina, Bolivia, Chile, Spain, Peru, Puerto Rico, Uruguay, Venezuela, Angola, Brazil, Cape Verde, Guinea-Bissau, Mozambique, Portugal, Sao Tome and Principe, France, Italy, and Germany.
	References:
	1.	Tønning ML, Faurholt-Jepsen M, Frost M, Bardram JE, Kessing LV. Mood and Activity Measured Using Smartphones in Unipolar Depressive Disorder. Front Psychiatry. 2021;12:701360. doi:10.3389/fpsyt.2021.701360
	2.	McIntyre RS, Lee Y, Rong C, et al. Ecological momentary assessment of depressive symptoms using the mind.me application: Convergence with the Patient Health Questionnaire-9 (PHQ-9). Journal of Psychiatric Research. 2021;135:311-317. doi:10.1016/j.jpsychires.2021.01.012
	3.	Sarda A, Munuswamy S, Sarda S, Subramanian V. Using Passive Smartphone Sensing for Improved Risk Stratification of Patients With Depression and Diabetes: Cross-Sectional Observational Study. JMIR Mhealth Uhealth. 2019;7(1):e11041. doi:10.2196/11041
	4.	Fang Y, Forger DB, Frank E, Sen S, Goldstein C. Day-to-day variability in sleep parameters and depression risk: a prospective cohort study of training physicians. npj Digit Med. 2021;4(1):28. doi:10.1038/s41746-021-00400-z
	5.	Cho CH, Lee T, Lee JB, et al. Effectiveness of a Smartphone App With a Wearable Activity Tracker in Preventing the Recurrence of Mood Disorders: Prospective Case-Control Study. JMIR Ment Health. 2020;7(8):e21283. doi:10.2196/21283
	6.	Mullick T, Radovic A, Shaaban S, Doryab A. Predicting Depression in Adolescents Using Mobile and Wearable Sensors: Multimodal Machine Learning–Based Exploratory Study. JMIR Form Res. 2022;6(6):e35807. doi:10.2196/35807
	7.	Zhang Y, Folarin AA, Sun S, et al. Relationship Between Major Depression Symptom Severity and Sleep Collected Using a Wristband Wearable Device: Multicenter Longitudinal Observational Study. JMIR Mhealth Uhealth. 2021;9(4):e24604. doi:10.2196/24604
	8.	Lee HJ, Cho CH, Lee T, et al. Prediction of impending mood episode recurrence using real-time digital phenotypes in major depression and bipolar disorders in South Korea: a prospective nationwide cohort study. Psychological Medicine. Published online September 23, 2022:1-9. doi:10.1017/S0033291722002847
	9.	Bai R, Xiao L, Guo Y, et al. Tracking and Monitoring Mood Stability of Patients With Major Depressive Disorder by Machine Learning Models Using Passive Digital Data: Prospective Naturalistic Multicenter Study. JMIR Mhealth Uhealth. 2021;9(3):e24365. doi:10.2196/24365
